# Supplementary material for: Working conditions of the clinical health workforce in the public health facilities in Bangladesh
Source: PLoS One. 2023 Nov 20;18(11):e0294224. doi: 10.1371/journal.pone.0294224 (PMC10659196; doi:10.1371/journal.pone.0294224)
Supplement: S1 Data — (XLSX) [file pone.0294224.s001.xlsx]

## Sheet: Main Data
Sl	qid	Division	District	Upazila	Types_HF	Gender_respondent	category_respondent	type_respondent	duration_govt_hospital	duration_current_position	educatonal_qualification	optimum_work_load_SC	enough_staff_SC	clearity_job_responsibility_SC	sufficient_training_SC	matcing_job_experience_SC	layout_work_efficiency_SC	adequacy_medical_equipment_SC	safety_workpplace_SC	stress_workplace_SC	deprivation_current_job_SC	proper_work_recognition_SC	relation_coworkers_SC	adequately_clean&odor_free_SC	compatible_color&lighting_SC	well_ventilation_SC	aesthetic_view_SC	adequate_washroom_SC	noise&sound_free_SC	uninterrupted_electricity_SC	uninterrupted_water_supply_SC	dump_free_SC	proper_evaluation_opinions_SC	authority_evaluate_work_SC	adequate_monitoring_support_SC	received_salary_regularly_SC	sufficient_MSR_SC	justifiabe_volume_SD	sufficient_staff_SD	clarification_job_responsibilities_SD	training_SD	compatibility_existing_rank_SD	layout_SD	funtional_medical_equipment_SD	provider's_safety_SD	stress_free_SD	having_no_burnout_SD	recognition_work_SD	relationship_coworkers_SD
1	01101	1	1	99	2	2	2	6	11	11	7	5	2	4	4	4	5	2	2	4	4	4	5	4	4	4	3	4	3	4	4	5	4	4	4	5	4	100	100	100	100	100	100	100	100	100	100	100	100
2	01102	1	1	99	2	2	2	6	5	5	8	2	1	2	2	3	2	4	1	1	2	3	5	3	3	4	2	2	1	4	4	4	3	3	2	5	4	100	100	100	100	100	100	100	100	100	100	100	100
3	01103	1	1	99	2	2	2	6	5	5	7	5	4	3	3	5	3	4	3	4	4	4	5	5	3	4	2	2	3	4	4	4	4	4	4	5	4	100	100	100	100	100	100	100	100	100	100	100	100
4	01104	1	1	99	2	2	2	6	5	5	8	5	1	2	1	4	2	2	1	4	2	2	5	5	2	5	2	2	5	5	5	5	2	5	5	5	2	100	100	100	100	100	100	100	100	100	100	100	100
5	01105	1	1	99	2	2	2	6	6	6	8	2	2	3	1	5	4	2	1	1	3	2	1	2	2	4	2	1	2	2	2	2	2	2	2	4	2	80	99	90	95	85	40	90	99	80	90	85	95
6	01106	1	1	99	2	2	2	6	5	5	8	4	4	3	1	3	4	4	3	3	4	4	5	4	3	4	2	2	3	3	4	4	4	4	4	5	4	100	100	100	100	100	100	100	100	100	100	100	100
7	01107	1	1	99	2	2	2	6	5	5	8	3	2	3	2	3	3	2	2	3	2	3	5	3	3	3	2	2	2	3	3	4	4	4	4	5	4	100	100	100	100	100	100	100	100	100	100	100	100
8	01108	1	1	99	2	2	2	6	3	3	8	3	2	3	5	4	4	3	3	3	4	3	5	4	4	4	4	3	3	3	4	2	3	4	4	5	4	100	100	100	100	100	100	100	100	100	100	100	100
9	01109	1	1	99	2	2	2	6	22	22	7	5	2	5	5	4	3	2	2	5	2	2	5	2	3	5	2	5	2	4	4	4	2	2	4	5	5	80	100	100	100	100	100	100	100	100	100	100	100
10	01110	1	1	99	2	2	2	6	3	3	7	3	2	4	3	4	3	2	3	1	2	2	5	3	4	4	2	4	2	5	3	4	3	3	3	5	4	100	100	100	100	100	100	100	100	100	100	100	100
11	01111	1	1	99	2	2	2	6	23	23	8	5	4	5	4	5	5	5	3	5	5	5	5	5	4	5	4	4	5	5	5	5	5	5	5	5	5	100	100	100	100	100	100	100	100	100	100	100	100
12	01112	1	1	99	2	2	2	6	10	8	7	2	3	4	1	5	3	3	1	2	4	1	5	3	4	4	3	3	1	4	4	4	3	4	3	5	4	100	100	100	90	90	80	100	100	100	100	90	100
13	01113	1	1	99	2	2	2	6	24	3	11	5	4	5	1	4	1	4	3	2	2	1	5	5	5	4	3	3	4	4	5	4	4	3	3	3	4	100	100	100	100	100	100	100	100	100	100	100	100
14	01114	1	1	99	2	2	2	6	33	1	8	5	4	5	1	4	2	4	2	4	3	5	5	5	5	5	4	4	5	4	4	5	4	4	4	5	5	100	100	100	100	100	100	100	100	100	100	100	100
15	01115	1	1	99	2	2	2	6	32	5	8	5	4	5	1	4	1	4	1	4	3	5	5	5	5	5	5	4	5	4	4	5	5	4	3	5	5	90	100	100	100	100	100	100	100	100	90	100	100
16	01116	1	1	99	2	2	2	6	5	5	7	5	5	5	1	5	3	4	1	5	1	4	5	5	5	5	5	5	3	3	5	5	4	4	4	5	5	80	100	100	100	100	80	100	100	100	100	100	100
17	01117	1	1	99	2	1	1	5	24	2	1	2	2	2	2	4	4	4	1	1	2	4	4	4	3	3	3	2	2	2	4	4	4	4	4	4	4	100	100	100	100	100	80	100	100	100	100	100	100
18	01118	1	1	99	2	2	1	1	2	2	1	5	5	5	5	5	5	3	5	5	4	5	5	5	5	5	5	3	5	5	5	5	5	5	5	5	5	100	100	100	100	100	100	100	100	100	100	100	100
19	01119	1	1	99	2	1	1	5	15	1	1	1	2	1	1	1	2	2	2	2	2	2	1	4	3	3	1	3	3	3	3	3	4	3	4	4	4	100	100	100	100	100	100	100	100	100	100	100	100
20	01120	1	1	99	2	1	1	1	2	2	1	2	2	2	2	5	1	4	1	1	4	3	4	1	1	2	2	2	2	2	3	2	3	4	4	5	5	70	90	70	100	100	90	100	100	100	100	90	80
21	01121	1	1	99	2	1	1	4	10	1	4	3	1	4	5	2	2	1	1	3	5	2	5	4	4	2	3	2	3	2	4	2	4	2	2	5	3	100	100	100	100	100	100	100	100	100	100	100	100
22	01122	1	1	99	2	1	1	3	7	4	1	2	3	3	4	4	1	3	1	1	1	3	4	4	3	2	2	4	4	4	4	3	4	4	3	5	4	100	100	100	100	80	100	100	100	100	100	100	90
23	01123	1	1	99	2	1	2	9	30	30	10	1	1	4	5	1	2	5	5	5	2	5	5	3	5	5	3	5	5	4	5	5	5	5	5	5	5	100	100	100	100	100	100	100	100	100	100	100	100
24	01124	1	1	99	2	2	1	3	7	1	1	4	2	1	1	2	1	2	1	1	1	2	4	1	2	2	1	2	2	2	3	2	3	4	4	5	4	100	100	100	100	100	100	100	100	100	100	100	100
25	01125	1	1	99	2	1	1	1	2	2	1	3	2	4	3	4	4	2	2	2	3	3	4	3	4	3	2	4	2	3	4	4	3	4	4	5	2	100	100	100	100	100	100	100	100	100	100	100	100
26	01126	1	1	99	2	2	1	1	2	2	1	5	2	1	3	4	4	3	2	1	2	4	4	4	4	4	3	4	3	2	4	4	4	4	4	4	4	70	70	85	90	75	98	99	60	50	70	80	100
27	01127	1	1	99	2	1	1	1	1	1	1	3	2	3	2	4	3	2	2	3	4	4	4	4	4	4	3	3	4	4	4	4	4	4	4	4	4	90	80	80	90	100	90	80	100	100	80	100	100
28	01128	1	1	99	2	1	2	9	26	1	16	1	1	2	2	3	5	2	5	1	2	5	5	5	5	5	5	5	5	5	5	4	5	5	5	5	2	100	100	100	100	100	100	100	100	100	100	100	100
29	01129	1	1	99	2	2	1	1	2	2	1	1	1	3	4	4	4	2	1	1	3	2	5	3	3	3	2	4	2	4	4	4	3	2	3	5	4	100	100	80	100	80	80	100	100	100	100	100	100
30	01130	1	1	99	2	2	2	8	9	9	15	1	1	5	5	5	4	4	4	1	1	5	5	5	5	5	5	5	5	5	5	5	5	5	5	5	5	100	100	100	100	100	100	100	100	100	100	100	100
31	01131	1	1	99	2	2	1	1	2	2	1	2	1	2	3	4	1	1	2	1	3	1	5	1	3	1	1	1	1	3	2	1	3	3	1	5	1	100	100	100	100	100	100	100	100	100	100	100	100
32	01132	1	1	99	2	2	2	8	13	13	14	2	1	2	3	4	1	1	2	1	3	1	5	1	3	1	1	1	1	3	3	3	3	3	3	5	3	100	100	100	100	100	100	100	100	100	100	100	100
33	01133	1	1	99	2	1	2	9	18	18	10	1	2	3	1	1	3	2	4	2	1	1	5	5	5	5	4	5	3	5	5	5	4	5	5	5	5	100	100	100	100	100	100	100	100	100	100	100	100
34	01134	1	1	99	2	1	2	10	25	25	12	1	1	1	2	1	4	4	4	1	1	4	5	5	4	5	5	5	4	5	5	5	5	4	5	5	5	100	100	100	100	100	100	100	100	100	100	100	100
35	01135	1	1	99	2	2	2	6	9	9	7	4	2	5	2	3	5	5	1	4	4	5	5	5	5	5	5	5	4	5	5	5	5	5	5	5	5	100	100	100	100	100	100	100	100	100	100	100	100
36	01136	1	1	99	2	2	2	6	3	3	8	4	2	5	2	3	5	5	1	4	4	5	5	5	5	5	5	5	4	5	5	5	5	5	5	5	5	100	100	100	100	100	100	100	100	100	100	100	100
37	01137	1	1	2	1	2	2	6	9	9	7	5	5	5	5	5	5	4	4	5	5	5	5	5	4	5	4	5	5	4	5	5	5	5	5	5	5	100	100	100	100	100	100	100	100	100	100	100	100
38	01138	1	1	2	1	2	2	6	10	10	7	5	5	5	5	5	4	5	5	5	5	5	5	4	4	4	3	4	5	3	4	5	5	5	5	5	5	100	100	100	100	100	100	100	100	100	100	100	100
39	01139	1	1	2	1	2	2	6	5	5	7	3	2	3	2	4	4	2	1	4	2	4	5	5	4	5	5	3	4	2	4	4	3	4	4	5	3	100	100	100	100	100	80	100	100	100	80	100	100
40	01140	1	1	2	1	2	2	6	6	3	8	3	2	2	1	4	3	2	1	2	2	3	4	3	4	3	2	4	4	4	4	4	3	4	4	5	4	100	100	100	100	100	100	100	100	100	100	100	100
41	01141	1	1	2	1	2	2	6	3	3	7	2	4	4	4	3	3	4	4	5	3	2	4	4	3	4	3	4	2	3	3	3	3	3	3	4	4	100	100	100	100	90	80	100	100	100	100	90	90
42	01142	1	1	2	1	2	2	6	3	3	7	5	4	5	5	5	4	4	5	5	5	5	5	5	5	5	4	4	4	4	4	5	5	5	5	5	5	80	100	90	100	100	100	100	100	100	100	100	100
43	01143	1	1	2	1	2	2	7	3	3	8	5	5	5	3	5	1	5	5	4	3	4	5	5	5	5	2	1	4	4	5	2	3	5	4	4	5	100	100	100	100	100	100	100	100	100	100	100	80
44	01144	1	1	2	1	2	2	8	13	13	14	4	1	1	3	1	4	2	1	2	1	1	4	2	2	4	4	2	2	4	5	2	2	3	4	5	4	100	100	100	100	100	100	100	100	100	100	100	100
45	01145	1	1	2	1	1	1	2	11	2	6	5	1	5	5	5	4	2	4	4	4	4	5	2	4	4	2	4	5	4	5	4	5	5	5	5	5	80	100	100	100	100	100	100	100	100	100	100	100
46	01146	1	1	2	1	2	1	1	2	2	1	2	2	4	4	4	2	3	1	1	4	2	4	4	3	4	2	2	3	1	4	4	4	4	3	3	2	100	100	100	100	100	100	100	100	100	80	90	80
47	01147	1	1	2	1	1	1	1	7	7	16	4	2	4	4	1	4	2	1	1	1	3	5	4	4	3	2	4	4	4	4	4	3	3	4	4	4	100	100	100	100	100	100	100	100	100	100	100	100
48	01148	1	1	2	1	1	1	1	2	2	1	4	2	3	4	4	3	4	1	3	4	2	4	2	2	3	2	2	4	4	3	3	4	4	5	5	5	80	50	50	80	80	70	50	10	70	80	60	80
49	01149	1	1	2	1	1	1	4	1	1	2	3	2	4	4	3	3	3	4	3	3	4	4	4	3	3	3	2	4	2	3	3	4	4	3	2	4	90	100	100	100	100	90	100	100	100	100	100	100
50	01150	1	1	2	1	1	2	8	13	13	15	4	2	3	2	1	4	4	3	4	1	2	5	5	5	5	4	3	4	4	5	5	3	3	4	5	5	100	100	85	90	100	100	100	100	70	100	100	100
51	01151	1	1	2	1	1	2	9	20	20	9	5	2	5	1	1	2	1	3	3	1	2	5	5	5	5	4	5	5	4	5	5	5	5	5	5	1	80	100	80	100	100	100	100	100	100	100	100	100
52	01152	1	1	2	1	1	2	9	30	30	10	1	1	2	5	5	5	2	1	1	4	4	5	4	5	5	5	3	5	5	5	5	2	4	5	5	5	100	100	100	100	100	100	100	100	100	100	100	100
53	01153	1	1	2	1	1	2	9	34	27	10	4	1	5	1	1	1	5	5	2	1	1	1	4	5	4	3	1	4	4	1	4	1	1	4	5	5	100	100	100	100	100	100	100	100	100	100	100	100
54	01154	1	1	2	1	2	2	10	21	21	12	2	1	4	3	1	5	2	5	5	1	4	5	5	5	4	3	5	5	5	5	1	4	4	3	5	4	100	100	100	100	100	100	100	100	100	100	100	100
55	01155	1	1	2	1	2	2	6	8	8	8	4	2	4	1	2	4	5	4	1	2	5	5	4	2	5	3	1	5	2	5	1	3	3	4	5	2	100	100	100	100	100	100	100	100	95	100	100	100
56	01156	1	1	2	1	2	2	6	5	5	11	2	2	5	1	1	3	4	5	2	1	5	5	3	3	5	2	2	5	2	5	4	3	4	3	5	3	100	100	100	100	100	100	100	100	100	100	100	100
57	01157	1	1	1	1	1	1	2	2	2	1	2	1	1	1	1	2	2	1	1	4	3	5	3	4	3	4	2	2	1	4	1	4	4	5	5	3	100	100	100	100	100	100	100	100	100	100	100	100
58	01158	1	1	1	1	2	1	1	1	1	1	4	1	3	2	4	4	2	3	4	3	3	4	3	3	3	2	2	4	1	3	1	4	4	3	4	3	100	100	100	100	100	100	100	100	100	100	100	100
59	01159	1	1	1	1	2	1	1	2	2	1	4	1	1	2	4	4	1	1	2	3	3	4	2	2	2	2	2	2	1	1	1	3	3	3	5	3	100	100	95	95	95	90	90	100	100	100	100	80
60	01160	1	1	1	1	1	2	8	11	11	15	2	1	4	4	2	1	3	1	4	2	4	4	3	2	4	2	2	5	3	5	4	3	1	5	5	3	100	100	100	100	100	100	100	100	100	100	100	100
61	01161	1	1	1	1	2	2	10	2	2	8	1	2	5	4	4	4	2	1	2	5	4	5	4	3	4	3	4	5	2	5	4	4	4	5	5	5	100	100	100	100	100	100	100	100	100	100	100	100
62	01162	1	1	1	1	1	2	9	26	26	10	3	2	3	2	1	2	3	1	1	1	4	5	5	5	5	1	4	5	1	5	2	5	5	5	5	5	100	100	100	100	100	100	100	100	100	100	100	100
63	01163	1	1	1	1	1	2	9	18	18	10	3	1	1	1	1	5	2	4	3	4	5	5	4	5	2	4	5	5	1	5	5	5	5	5	5	5	100	100	100	100	100	100	100	100	100	100	100	100
64	01164	1	1	1	1	1	2	9	8	8	10	1	1	1	2	2	1	1	1	1	2	2	5	4	2	4	1	5	5	1	5	3	1	1	2	5	3	100	100	100	100	100	100	100	100	100	100	100	100
65	01165	1	1	1	1	1	2	9	26	11	17	2	1	1	1	2	5	1	1	4	1	1	5	4	5	5	1	5	5	4	5	4	2	3	1	5	1	100	100	100	100	100	100	100	100	100	100	100	100
66	01166	1	1	1	1	2	2	6	1	1	7	5	2	5	1	5	5	3	3	5	1	4	5	4	4	5	1	4	3	4	4	5	5	5	5	5	3	100	100	100	100	100	100	100	100	100	100	100	100
67	01167	1	1	1	1	2	2	6	1	1	11	5	3	5	1	5	3	3	3	5	3	4	5	3	4	4	1	4	1	1	1	5	5	5	4	5	1	100	100	100	100	100	100	100	100	100	100	100	100
68	01168	1	1	1	1	2	2	6	1	1	8	3	4	4	2	5	1	1	1	1	1	3	5	2	5	3	1	1	2	1	1	1	3	3	3	5	1	100	100	100	100	100	100	100	100	100	100	100	100
69	01169	1	1	1	1	2	2	6	1	1	7	3	5	3	2	5	1	1	1	1	1	1	4	1	1	1	1	1	2	1	1	2	3	2	2	3	1	100	100	100	100	100	100	100	100	100	100	100	100
70	01170	1	1	1	1	1	2	6	1	1	8	2	5	5	5	5	1	2	2	5	2	1	5	1	2	2	2	2	1	3	2	2	2	2	5	5	1	100	100	100	90	100	80	90	100	100	80	90	100
71	01171	1	1	1	1	2	2	6	1	1	7	3	4	4	5	5	1	1	1	1	1	1	4	1	1	1	1	1	1	1	1	1	1	3	3	5	1	100	100	100	100	100	100	100	100	100	90	100	100
72	01172	1	1	1	1	1	2	6	1	1	8	4	4	1	1	4	1	1	1	2	1	2	5	1	1	2	1	1	2	2	2	2	3	3	3	5	3	70	75	90	80	90	99	99	100	60	80	60	70
73	01173	1	1	1	1	2	2	7	1	1	13	1	5	5	1	5	1	2	1	3	1	5	5	2	5	1	1	1	1	1	2	4	5	5	5	5	1	100	100	100	100	100	100	100	100	60	100	100	100
74	01174	1	1	1	1	2	2	6	1	1	7	5	4	4	1	5	4	2	3	3	1	4	5	3	3	3	1	2	1	1	1	5	4	4	4	5	4	100	100	100	95	100	100	100	100	100	100	100	100
75	01175	1	1	1	1	2	2	6	1	1	8	4	2	4	4	5	1	1	1	3	4	2	5	1	1	4	1	1	1	1	1	2	2	3	2	5	2	100	100	100	100	100	100	100	100	100	100	100	100
76	01176	1	1	1	1	2	2	6	1	1	8	5	3	4	1	5	4	4	2	5	3	4	5	3	4	5	1	2	3	1	1	4	4	4	5	5	1	90	100	100	100	98	100	100	100	100	100	100	100
77	01177	1	1	1	1	2	2	6	1	1	8	4	2	4	5	5	1	2	1	2	5	4	5	1	1	4	1	2	1	2	1	4	3	5	5	5	2	99	100	99	100	100	90	100	100	99	100	100	100
78	01178	1	1	1	1	2	2	6	12	1	11	5	2	4	4	5	2	2	1	2	3	5	5	4	2	1	1	2	1	1	1	2	4	5	5	5	2	100	100	100	100	100	100	100	100	99	98	100	100
79	01201	2	2	4	1	1	1	2	7	1	1	2	1	2	2	4	1	1	1	3	3	2	4	1	2	2	2	3	1	2	4	2	4	4	4	5	3	95	100	100	100	95	95	100	100	100	90	95	100
80	01202	2	2	4	1	2	1	1	2	2	1	3	2	4	3	5	4	4	1	4	4	5	5	4	4	3	3	3	2	3	4	4	5	5	4	4	2	90	100	90	80	100	80	100	100	100	100	100	80
81	01203	2	2	4	1	1	1	1	2	2	1	4	2	2	2	4	3	4	1	2	2	3	5	3	4	4	1	4	2	4	4	5	2	2	3	4	4	90	100	100	100	90	50	80	100	100	100	60	70
82	01204	2	2	4	1	1	1	4	1	1	2	4	1	2	4	4	2	2	1	2	3	3	4	4	2	1	1	1	1	1	3	2	4	3	3	3	2	100	100	100	100	100	100	100	100	100	100	100	100
83	01205	2	2	4	1	1	1	1	7	7	18	4	2	4	4	3	3	1	2	1	4	3	5	4	3	3	3	2	1	1	1	3	3	3	2	5	2	100	100	100	100	100	90	100	100	100	80	100	100
84	01206	2	2	4	1	1	1	1	2	2	1	5	2	4	2	4	2	3	2	4	5	4	4	4	3	4	3	3	3	2	3	3	4	5	4	5	4	100	100	100	100	100	100	100	100	100	50	100	100
85	01207	2	2	4	1	1	2	9	31	31	10	4	2	5	4	1	5	5	4	3	1	4	5	5	4	4	4	4	4	4	5	4	4	4	4	5	5	80	100	80	100	100	100	100	100	50	80	100	100
86	01208	2	2	4	1	1	2	9	21	21	17	5	4	5	5	5	4	1	5	5	5	5	5	5	5	5	5	5	1	5	5	5	5	5	5	5	2	100	100	100	80	100	90	90	85	80	100	100	100
87	01209	2	2	4	1	2	2	8	14	14	14	4	4	5	4	3	5	5	5	5	3	4	5	5	5	5	5	5	4	2	5	5	4	4	5	5	5	100	100	100	100	100	100	100	100	100	100	100	100
88	01210	2	2	4	1	2	2	10	17	17	10	5	5	5	3	5	5	5	5	5	5	5	5	5	4	5	5	5	1	4	5	5	5	4	5	5	5	90	100	100	100	100	95	100	100	100	100	100	100
89	01211	2	2	4	1	2	1	1	5	2	4	3	3	3	4	3	3	4	4	4	4	5	4	4	4	3	3	4	2	4	4	4	4	4	4	4	3	100	100	100	100	100	100	100	100	100	100	100	100
90	01212	2	2	4	1	1	1	1	2	2	1	4	1	4	4	4	2	2	1	2	4	2	5	4	4	4	4	4	2	4	4	4	4	4	4	4	2	80	100	100	100	100	80	100	100	100	100	100	100
91	01213	2	2	4	1	2	1	1	2	2	1	4	3	4	4	5	4	4	3	3	3	5	4	5	5	5	5	4	4	4	4	5	5	5	5	5	4	100	100	100	100	100	100	100	100	100	100	100	100
92	01214	2	2	4	1	1	1	1	2	2	1	2	2	4	2	5	4	4	1	2	2	4	4	4	4	4	3	4	4	2	4	2	4	4	4	5	4	95	100	95	100	100	100	100	100	100	100	100	100
93	01215	2	2	4	1	2	2	10	2	2	10	4	3	3	3	5	5	4	5	4	4	4	5	5	4	5	4	4	4	4	5	5	4	4	4	5	4	80	100	80	90	100	80	100	100	90	90	100	100
94	01216	2	2	4	1	2	2	6	8	8	7	4	1	4	1	1	2	4	2	4	1	4	5	5	5	5	4	2	2	1	2	4	5	5	5	5	4	100	100	100	100	100	100	100	100	100	100	100	100
95	01217	2	2	4	1	2	2	6	5	5	8	4	1	4	1	1	2	4	4	4	1	4	5	5	5	5	4	2	1	1	2	1	5	5	5	5	4	100	100	100	100	100	100	100	100	100	90	100	100
96	01218	2	2	4	1	2	2	6	5	5	8	5	1	5	1	5	2	4	4	2	1	4	5	5	5	5	5	1	1	1	5	4	2	2	5	5	4	100	100	100	100	100	100	100	100	100	100	100	100
97	01219	2	2	4	1	2	2	6	27	27	8	5	1	5	1	4	4	3	3	3	1	4	5	5	3	5	5	1	3	3	5	4	5	5	5	5	3	100	100	100	100	100	100	100	100	80	90	100	100
98	01220	2	2	4	1	2	2	6	9	9	8	4	2	4	4	4	4	4	4	2	4	4	5	5	5	4	4	5	2	2	4	5	4	4	4	5	5	100	100	100	100	100	100	100	100	100	100	100	100
99	01221	2	2	4	1	2	2	8	13	13	14	1	4	5	5	3	5	5	5	5	3	5	5	5	5	5	5	5	5	4	5	5	5	5	5	5	5	100	100	100	100	100	100	100	100	100	100	100	100
100	01222	2	2	4	1	2	2	7	3	3	9	5	1	5	2	5	2	4	2	4	1	4	5	5	5	5	5	1	1	2	5	2	4	5	4	5	5	100	100	100	100	100	100	100	100	100	100	100	100
101	01223	2	2	4	1	2	2	6	18	18	7	5	4	5	5	2	1	2	2	5	2	1	5	4	4	2	4	2	2	5	5	5	5	2	4	5	5	100	100	100	100	100	95	100	100	100	100	100	100
102	01224	2	2	4	1	1	2	9	31	31	10	2	2	4	5	2	2	4	2	1	2	2	5	5	5	3	4	2	2	4	5	4	3	4	3	5	5	100	100	100	100	100	75	100	100	100	100	100	100
103	01225	2	2	3	1	2	2	9	21	2	10	5	4	5	5	2	5	5	5	3	4	5	5	5	5	5	5	5	5	5	5	5	5	5	5	5	5	100	80	100	100	100	100	100	100	100	100	100	100
104	01226	2	2	3	1	2	2	10	2	2	12	5	5	5	5	2	5	5	5	5	5	5	5	5	5	5	5	5	5	5	5	5	5	5	5	5	5	100	90	100	100	100	100	100	100	80	100	100	100
105	01227	2	2	3	1	1	2	9	31	9	10	5	1	5	1	1	1	1	1	5	1	5	5	5	5	5	5	1	1	1	5	5	1	5	4	2	1	50	100	100	100	100	100	100	100	100	100	100	100
106	01228	2	2	3	1	1	2	10	2	1	19	1	1	3	1	3	2	2	1	1	1	4	5	5	5	5	5	1	2	3	1	3	2	3	2	2	2	100	100	100	100	100	90	100	100	100	100	100	100
107	01229	2	2	3	1	2	2	9	30	11	10	1	1	3	1	2	3	1	1	2	1	5	5	3	5	5	5	1	5	5	1	3	1	1	4	5	1	100	100	100	100	100	100	100	100	100	100	100	100
108	01230	2	2	3	1	1	2	9	18	1	17	1	1	5	4	1	5	3	5	1	1	5	5	5	5	5	4	5	2	3	4	5	5	5	5	5	3	100	100	100	100	100	100	100	100	100	100	100	100
109	01231	2	2	3	1	1	2	9	1	1	9	2	1	5	5	5	4	5	3	1	2	5	5	5	5	5	5	5	5	4	3	5	5	5	5	5	5	70	60	100	100	100	100	100	100	100	100	100	100
110	01232	2	2	3	1	2	2	8	8	8	14	5	2	2	2	4	5	4	3	2	4	4	5	5	5	5	5	4	4	4	5	5	4	4	5	5	4	70	100	100	80	100	100	100	100	100	100	100	100
111	01233	2	2	3	1	2	2	6	8	8	11	4	4	4	4	4	5	5	5	5	5	5	5	5	5	5	5	5	4	5	5	4	5	5	5	5	5	100	100	100	100	100	100	100	100	100	100	100	100
112	01234	2	2	3	1	2	2	6	22	22	8	5	5	5	5	5	5	5	5	5	5	5	5	5	5	5	5	5	5	5	5	5	5	5	5	5	5	90	100	100	100	100	100	100	100	100	100	100	100
113	01235	2	2	3	1	2	2	6	24	24	8	4	4	4	4	4	5	5	5	5	5	5	5	5	5	5	5	5	5	5	5	5	5	5	5	5	5	90	80	80	100	100	90	90	100	100	100	100	100
114	01236	2	2	3	1	2	2	6	8	7	5	5	5	5	5	5	5	5	5	5	5	5	5	5	5	5	5	5	5	5	5	5	5	5	5	5	5	90	50	80	100	90	90	100	100	100	100	100	100
115	01237	2	2	3	1	2	2	6	24	24	8	5	4	4	4	5	4	5	4	4	5	5	5	5	5	5	5	5	5	5	5	5	5	5	5	5	5	80	80	100	100	100	80	100	100	100	100	100	100
116	01238	2	2	3	1	2	2	6	23	23	8	5	4	5	5	5	4	5	4	5	5	4	5	5	5	5	5	4	5	5	5	5	4	4	5	5	5	90	80	90	100	90	90	100	100	100	90	100	100
117	01239	2	2	3	1	2	2	7	1	1	8	4	4	4	1	4	5	5	4	4	4	4	5	5	5	5	5	4	5	5	5	4	5	5	5	5	5	100	100	100	100	100	100	100	100	100	100	100	100
118	01240	2	2	3	1	2	2	7	1	1	8	4	4	3	1	4	5	4	4	4	4	4	5	5	5	5	5	5	4	5	5	5	5	5	5	5	5	85	100	95	100	97	100	100	100	100	100	100	100
119	01241	2	2	3	1	1	2	6	3	3	8	3	4	4	4	4	3	2	2	4	5	5	5	4	4	2	2	3	2	3	4	4	4	5	4	5	3	100	100	100	100	100	100	100	100	100	100	100	100
120	01242	2	2	3	1	1	1	2	8	1	1	4	2	3	2	3	3	3	2	2	1	1	5	3	4	4	3	3	3	4	4	4	2	2	3	5	3	100	100	100	100	100	100	100	100	100	100	100	100
121	01243	2	2	3	1	1	1	1	2	2	1	4	2	4	2	4	4	4	1	1	4	2	4	3	4	4	2	4	2	4	4	4	3	3	4	4	4	90	90	90	100	90	80	90	100	90	90	100	100
122	01244	2	2	3	1	1	1	1	2	2	1	2	1	2	2	3	2	3	2	2	3	2	5	4	4	4	2	3	4	2	4	3	2	2	3	5	4	100	100	40	70	70	40	75	70	90	85	90	100
123	01245	2	2	3	1	1	1	1	8	8	4	2	1	3	2	4	3	2	1	3	4	4	4	4	4	4	3	3	2	2	4	2	2	2	3	3	4	50	50	50	90	50	50	60	40	50	50	50	70
124	01246	2	2	3	1	2	1	1	2	2	1	4	2	4	2	4	4	2	1	2	2	1	4	4	4	4	3	2	4	1	4	3	3	3	2	4	3	100	100	80	90	100	80	100	100	100	100	90	100
125	01247	2	2	99	2	2	2	6	5	5	7	5	5	2	5	5	2	2	2	2	5	2	2	4	2	4	2	2	4	4	4	2	2	2	2	2	3	60	80	50	50	100	100	100	100	100	100	100	100
126	01248	2	2	99	2	1	1	1	2	2	1	4	4	4	4	4	4	3	3	2	4	2	5	4	3	5	4	5	5	3	4	2	4	4	4	4	4	90	100	93	95	95	90	100	100	100	95	100	93
127	01249	2	2	99	2	2	2	6	19	19	11	4	2	2	2	5	2	2	5	2	2	2	5	2	1	1	1	1	4	2	1	1	4	2	2	5	5	100	100	100	100	100	100	100	100	100	100	100	100
128	01250	2	2	99	2	2	2	6	5	5	8	4	2	2	2	5	2	5	5	1	2	4	5	2	1	1	1	1	4	2	1	1	2	4	2	5	5	100	100	100	100	100	100	100	100	100	100	100	100
129	01251	2	2	99	2	1	1	1	17	1	1	4	4	3	5	4	3	2	2	4	4	4	5	3	4	4	4	3	4	3	2	4	4	4	4	5	4	50	50	70	80	80	50	50	30	50	50	80	100
130	01252	2	2	99	2	2	2	6	8	8	11	2	2	2	2	5	2	2	5	2	2	4	5	4	1	1	1	1	4	1	2	1	2	4	2	5	5	100	100	100	100	100	100	100	100	100	100	100	100
131	01253	2	2	99	2	2	1	1	1	1	1	4	2	2	2	4	4	4	2	2	2	2	4	2	2	2	2	2	4	2	2	2	4	4	4	4	2	100	50	50	50	50	70	70	70	70	80	80	80
132	01254	2	2	99	2	2	1	4	16	7	4	4	1	5	5	5	5	1	1	1	1	1	4	1	1	1	1	2	2	2	2	2	2	2	2	4	1	100	60	80	80	50	80	60	10	20	100	20	90
133	01255	2	2	99	2	1	1	1	10	3	1	5	4	4	5	5	4	4	2	2	5	5	4	4	4	2	1	4	4	4	4	4	5	5	5	5	5	90	90	90	85	90	85	85	90	80	90	90	100
134	01256	2	2	99	2	2	1	1	1	1	1	2	1	2	3	4	1	2	1	2	4	4	4	4	2	2	3	2	1	1	1	1	2	4	4	4	3	95	100	95	95	100	90	95	100	95	100	100	95
135	01257	2	2	99	2	1	1	1	10	2	1	4	2	4	5	5	4	3	2	2	2	2	5	4	3	3	2	1	4	3	3	2	3	4	4	5	5	80	100	100	100	100	100	100	100	100	100	100	100
136	01258	2	2	99	2	2	1	1	3	3	1	2	2	2	2	4	4	4	4	4	4	3	4	4	4	4	3	3	4	3	2	2	3	3	4	4	4	80	50	80	60	50	60	80	60	50	60	50	80
137	01259	2	2	99	2	2	1	1	11	11	1	2	2	2	2	4	4	4	4	4	4	3	4	4	4	4	3	3	4	3	2	2	3	3	4	4	4	80	50	80	60	50	60	80	60	50	60	50	80
138	01260	2	2	99	2	2	1	4	18	5	4	2	2	2	4	4	2	2	2	2	2	2	3	2	2	3	2	2	2	2	2	2	2	2	2	4	2	50	50	50	70	70	50	50	50	30	50	50	60
139	01261	2	2	99	2	2	1	4	12	5	4	4	1	2	3	4	4	2	1	2	2	1	5	2	2	2	2	1	2	2	1	2	2	3	3	4	4	100	40	80	80	50	50	70	60	50	50	50	10
140	01262	2	2	99	2	2	2	6	9	9	11	1	1	2	2	5	5	4	2	5	1	1	5	5	5	5	5	4	4	4	3	5	4	5	5	5	5	100	100	100	100	100	100	100	100	100	100	100	100
141	01263	2	2	99	2	2	2	10	2	2	2	3	3	4	3	5	3	3	5	3	4	5	5	2	2	1	1	1	5	3	5	3	4	5	5	5	5	100	100	100	100	100	100	100	100	100	100	100	100
142	01264	2	2	99	2	1	1	5	21	5	4	4	1	2	1	4	1	1	1	2	1	1	5	3	1	2	1	1	1	1	1	1	3	3	4	4	2	100	100	100	100	100	100	100	100	100	100	100	100
143	01265	2	2	99	2	1	1	1	2	1	1	5	2	5	5	5	5	5	4	5	5	5	5	5	5	5	5	5	5	5	5	5	5	5	5	5	5	100	100	100	100	100	100	100	100	100	100	100	100
144	01266	2	2	99	2	2	2	6	33	33	8	4	3	3	2	1	2	3	4	2	1	1	3	3	3	3	2	3	3	3	3	2	2	3	3	5	4	80	100	100	100	100	100	100	100	100	100	100	100
145	01267	2	2	99	2	2	2	6	5	5	8	5	4	4	5	5	4	4	4	5	1	4	5	5	5	3	4	3	4	3	4	1	4	4	4	5	4	100	100	100	100	100	100	100	100	100	100	100	100
146	01268	2	2	99	2	2	2	6	23	23	7	4	4	5	3	2	3	4	3	2	1	4	5	3	4	3	4	4	3	3	1	1	4	5	4	5	4	100	100	100	100	100	100	100	100	100	100	100	100
147	01269	2	2	99	2	2	2	6	5	5	8	3	3	4	4	5	2	3	2	4	4	5	5	3	3	4	2	2	4	3	3	3	2	5	5	4	4	100	100	100	100	100	100	100	100	100	100	100	100
148	01270	2	2	99	2	2	2	6	9	9	8	5	4	5	4	5	4	5	4	5	5	5	5	5	5	5	5	4	5	5	5	4	4	5	5	5	5	100	95	90	100	100	70	100	80	100	80	100	100
149	01271	2	2	99	2	2	2	6	23	23	8	4	4	4	3	1	3	3	2	2	1	4	5	4	3	2	2	3	3	2	3	2	4	4	4	4	3	100	100	100	100	100	100	100	100	100	100	100	100
150	01272	2	2	99	2	2	2	6	8	8	8	2	4	5	4	5	5	5	3	5	1	4	4	5	5	5	5	5	4	4	4	4	1	4	4	4	4	100	100	90	90	80	100	100	70	100	100	100	100
151	01273	2	2	99	2	2	2	6	18	18	8	3	4	3	3	4	1	3	1	3	2	5	5	1	2	1	1	1	4	3	3	1	5	4	5	5	5	100	100	100	100	100	100	100	100	100	90	100	100
152	01274	2	2	99	2	2	2	6	8	8	8	5	5	4	5	5	1	1	1	3	1	3	5	5	5	5	4	3	3	3	3	1	4	5	5	5	5	100	100	100	100	100	100	100	100	100	100	100	100
153	01275	2	2	99	2	1	2	9	32	32	10	2	2	4	5	1	1	2	5	5	2	2	5	3	5	5	4	5	5	4	5	2	3	4	4	5	5	100	100	100	100	100	100	100	100	100	100	100	100
154	01276	2	2	99	2	2	1	1	7	7	2	2	2	2	4	4	2	2	2	2	2	2	4	2	2	4	2	2	2	2	2	2	4	4	4	4	4	90	100	100	100	100	100	100	100	100	100	100	100
155	01277	2	2	99	2	2	2	6	5	5	8	1	1	3	5	5	5	4	4	4	4	2	5	2	1	2	2	2	2	2	4	4	5	2	3	5	4	100	100	100	100	100	100	100	100	100	100	100	100
156	01278	2	2	99	2	1	1	1	7	7	1	2	1	4	3	5	2	2	3	3	5	3	5	2	3	3	2	2	2	4	4	5	4	5	5	5	4	100	100	100	100	100	90	100	90	90	80	100	100
157	01279	2	2	99	2	1	1	5	13	2	2	4	2	5	4	5	3	4	2	4	4	4	5	4	2	2	2	2	2	2	2	2	4	4	4	5	4	100	100	100	50	100	50	100	100	50	100	100	100
158	01280	2	2	99	2	1	2	9	2	2	10	4	2	5	1	2	2	2	4	2	1	1	5	2	5	5	3	4	5	4	5	5	4	5	5	5	5	80	60	100	90	70	60	70	80	82	100	60	100
159	01281	2	2	99	2	1	2	9	10	10	10	5	2	4	5	4	2	3	4	4	1	2	4	4	2	4	2	4	5	4	4	4	4	5	4	5	4	92	65	100	100	100	80	90	92	80	100	85	100
160	01282	2	2	99	2	1	2	9	30	30	10	4	2	4	5	4	2	3	4	2	1	2	4	4	2	4	2	4	4	5	5	4	4	4	4	5	4	70	60	100	100	90	50	90	90	70	100	80	100
161	01283	2	2	99	2	1	1	5	11	1	4	2	2	4	4	2	4	1	2	2	2	2	5	3	2	3	1	2	4	2	4	2	2	2	4	4	2	100	100	100	100	100	100	100	100	100	100	100	100
162	01284	2	2	99	2	1	1	5	17	12	1	5	1	5	4	4	1	2	2	4	1	4	5	4	2	2	4	2	4	2	2	2	5	5	5	5	4	60	100	70	60	90	60	100	100	100	100	100	100
163	01285	2	2	99	2	1	1	2	17	2	1	3	2	4	3	3	1	3	3	4	3	4	4	2	2	2	1	1	2	2	3	1	4	4	4	5	4	90	100	90	100	100	100	100	100	100	100	90	100
164	01286	2	2	99	2	1	1	3	16	1	1	5	3	3	4	3	3	2	2	3	2	3	5	2	3	3	4	4	5	5	5	3	4	3	3	4	4	80	90	90	90	95	70	80	50	90	90	90	90
165	01300	3	3	6	1	1	1	4	14	2	2	5	2	4	4	2	2	3	1	2	3	3	4	3	3	4	2	2	5	2	4	4	4	4	4	5	2	100	80	80	100	100	80	100	100	100	100	80	80
166	01301	3	3	6	1	2	1	1	2	2	1	2	2	4	3	4	2	3	2	2	4	3	5	5	3	4	2	3	4	2	4	4	3	4	4	5	4	100	100	100	100	100	100	100	100	100	100	100	100
167	01302	3	3	6	1	1	1	1	8	3	1	2	2	3	1	3	2	2	1	3	4	3	5	4	4	4	3	1	5	4	5	4	5	4	4	5	3	100	100	100	100	100	100	100	100	100	100	100	100
168	01303	3	3	6	1	1	1	4	1	1	2	5	4	4	4	4	3	2	2	3	4	4	4	3	3	4	3	2	4	2	4	4	4	4	4	4	4	100	100	100	100	100	100	100	100	100	100	100	100
169	01304	3	3	6	1	1	2	9	14	14	10	5	5	5	5	5	5	5	5	5	5	5	5	5	5	4	4	5	5	5	5	5	5	5	5	5	5	100	100	100	100	100	100	100	100	100	100	100	100
170	01305	3	3	6	1	1	2	9	27	27	10	5	2	5	5	5	1	5	5	5	5	5	5	5	5	5	4	4	5	4	5	5	4	5	5	5	5	100	100	100	100	100	100	100	100	100	100	100	100
171	01306	3	3	6	1	2	2	6	23	23	8	5	4	5	3	4	4	5	5	5	4	2	5	2	2	5	5	4	3	5	5	5	5	5	5	5	4	100	100	100	100	100	100	100	100	100	100	100	100
172	01307	3	3	6	1	2	2	6	2	2	8	5	4	5	2	3	3	5	1	3	3	2	5	3	5	5	5	3	5	4	5	5	2	4	1	5	5	100	100	100	100	100	100	100	100	100	100	100	100
173	01308	3	3	6	1	2	2	6	4	4	8	4	4	3	2	5	2	4	1	2	4	2	5	5	4	5	2	4	5	2	3	4	3	4	4	5	5	100	100	100	100	100	100	100	100	100	100	100	100
174	01309	3	3	6	1	2	2	6	5	5	8	5	3	2	3	5	4	3	1	2	5	4	5	5	5	5	2	5	5	4	5	5	5	5	5	5	5	100	100	100	100	100	70	100	100	100	100	100	100
175	01310	3	3	6	1	2	2	6	5	5	8	4	2	2	2	3	3	3	1	2	3	3	5	4	5	4	3	3	5	3	3	5	4	4	3	5	5	100	100	100	100	100	100	100	100	100	100	100	100
176	01311	3	3	6	1	1	2	6	4	4	8	4	4	5	1	3	1	4	1	2	1	3	5	5	5	5	3	3	5	4	5	5	5	5	5	5	4	90	90	100	90	100	80	100	90	100	100	100	100
177	01312	3	3	6	1	2	2	6	28	28	8	5	4	5	4	3	3	2	2	1	5	5	5	5	5	5	3	4	5	4	5	5	5	5	5	5	5	100	100	100	100	100	90	100	100	100	100	100	100
178	01313	3	3	6	1	2	2	6	5	5	8	4	3	2	4	5	3	4	4	5	5	5	5	5	5	5	5	5	5	5	5	5	5	5	5	5	5	100	100	99	100	100	99	100	100	100	99	100	100
179	01314	3	3	6	1	2	2	6	5	5	8	4	3	3	4	5	3	4	2	2	5	4	5	5	5	5	2	5	5	5	5	5	4	4	5	5	5	100	100	100	100	100	80	100	100	100	100	100	100
180	01315	3	3	6	1	2	2	7	4	4	13	4	3	5	5	5	2	2	2	4	5	3	5	4	5	5	3	4	5	4	5	5	3	4	3	5	5	100	100	100	100	100	100	100	100	100	100	100	100
181	01316	3	3	6	1	2	2	6	5	5	8	4	2	4	2	3	1	2	1	2	3	4	5	5	5	4	3	4	5	3	5	4	5	4	3	5	5	100	100	100	100	100	100	100	100	100	100	100	100
182	01317	3	3	6	1	2	2	6	24	24	8	5	4	3	1	1	2	5	1	1	4	1	5	5	5	5	2	3	5	4	5	5	3	3	5	5	5	100	100	100	100	100	100	100	100	100	100	100	100
183	01318	3	3	6	1	2	2	6	18	18	8	5	4	4	4	4	3	3	2	2	5	4	5	5	5	5	3	4	5	4	5	5	5	5	5	5	5	90	90	100	100	100	100	100	100	100	100	100	100
184	01319	3	3	6	1	2	2	6	10	10	8	5	3	3	4	2	3	4	2	2	2	3	5	5	5	4	3	4	5	3	5	5	4	5	4	5	4	100	100	100	100	100	100	100	100	100	100	100	100
185	01320	3	3	6	1	2	2	6	5	5	8	5	3	3	4	5	3	4	2	2	3	3	5	4	4	4	3	4	5	3	5	4	4	3	5	5	4	100	100	100	100	100	85	90	100	100	100	100	100
186	01321	3	3	6	1	2	2	6	5	5	8	4	3	3	4	3	3	5	2	3	4	3	5	4	5	5	3	4	5	3	5	5	3	3	5	5	4	99	100	100	100	100	100	100	100	100	100	100	100
187	01322	3	3	6	1	2	2	6	5	5	17	5	3	3	2	4	3	4	1	2	2	4	5	5	5	3	3	4	5	4	4	5	4	4	5	5	4	100	80	90	80	100	70	100	100	100	90	80	100
188	01323	3	3	6	1	2	2	8	11	11	15	5	3	5	3	4	2	3	5	4	1	5	5	3	5	4	4	3	5	4	4	4	3	3	5	5	4	100	100	100	100	100	100	100	100	100	100	100	80
189	01324	3	3	6	1	1	2	8	8	8	15	5	3	5	3	3	2	3	5	4	1	5	5	5	3	3	1	3	5	4	5	3	5	5	4	5	4	100	100	70	70	100	50	100	100	100	80	60	100
190	01325	3	3	6	1	2	2	8	37	37	15	3	5	5	4	2	2	1	3	5	2	4	4	3	2	4	2	1	2	2	2	3	3	2	4	5	4	100	100	80	100	100	100	100	100	100	100	100	100
191	01326	3	3	6	1	1	2	10	30	30	12	5	4	5	4	3	2	2	4	4	2	2	5	3	2	4	2	5	5	5	5	5	5	5	5	5	3	100	100	100	100	100	100	100	100	100	100	100	100
192	01327	3	3	6	1	2	2	10	2	2	12	4	3	5	3	3	3	2	3	3	3	5	5	3	4	3	3	2	2	2	3	3	3	5	5	5	2	100	100	100	100	100	100	100	100	100	100	100	100
193	01328	3	3	5	1	2	2	6	3	3	8	3	2	2	1	2	1	3	2	1	3	3	4	3	3	3	2	2	3	2	3	4	1	1	3	3	5	100	100	100	100	100	99	99	100	100	100	100	100
194	01329	3	3	5	1	2	2	6	3	3	8	4	2	1	2	1	2	2	2	1	2	1	4	3	3	4	2	3	4	3	5	5	1	1	2	5	5	100	100	100	100	100	100	99	100	100	99	100	100
195	01330	3	3	5	1	2	2	7	3	3	13	5	4	5	1	5	1	4	3	2	4	3	5	5	5	4	4	1	5	2	4	4	4	3	4	5	4	100	100	100	100	100	100	100	100	100	100	100	100
196	01331	3	3	5	1	2	2	7	3	3	13	5	5	5	1	5	1	5	3	2	5	4	5	3	4	4	4	2	4	4	4	2	3	3	4	5	4	100	100	100	100	100	100	100	100	100	100	100	100
197	01332	3	3	5	1	2	2	6	22	22	8	5	2	5	1	4	1	4	3	2	4	3	5	2	4	4	4	1	5	3	4	3	4	4	5	5	4	100	100	100	100	100	100	100	100	100	100	100	100
198	01333	3	3	5	1	1	1	1	2	2	1	2	1	1	1	1	1	2	1	1	1	1	5	2	2	3	1	3	1	2	4	2	3	3	3	3	3	100	100	100	100	100	100	100	100	100	100	100	100
199	01334	3	3	5	1	2	1	1	5	5	22	4	2	2	1	2	4	2	4	2	3	2	5	4	2	4	4	4	3	2	4	4	4	4	4	4	2	100	100	100	100	100	100	100	100	100	100	98	100
200	01335	3	3	5	1	2	2	6	11	11	11	5	4	5	5	3	3	5	5	4	3	5	5	5	5	5	5	5	5	5	5	3	3	4	5	5	5	100	100	100	100	100	100	100	100	100	100	100	100
201	01336	3	3	5	1	2	2	6	5	5	8	5	5	5	1	5	1	5	5	4	3	1	5	5	5	4	5	5	5	1	5	4	4	4	5	5	5	100	100	100	100	100	100	100	100	100	100	100	100
202	01337	3	3	5	1	2	2	6	30	2	11	5	3	5	1	4	2	4	3	2	4	3	5	3	4	4	4	2	5	3	4	3	4	4	5	5	4	100	100	100	100	100	100	100	100	100	100	100	100
203	01338	3	3	99	2	1	1	1	21	21	1	2	2	5	2	1	4	4	2	2	1	1	5	5	5	5	5	5	5	2	2	5	2	1	4	5	4	100	100	100	100	100	100	100	100	100	100	100	100
204	01339	3	3	99	2	1	1	1	11	11	1	2	2	4	4	2	4	2	2	1	2	2	4	4	3	1	2	4	3	3	4	4	4	4	4	5	2	100	100	100	100	100	100	100	100	100	100	100	100
205	01340	3	3	99	2	2	1	1	16	16	1	4	2	4	4	4	2	2	1	2	4	4	4	2	3	3	4	1	4	2	5	4	4	4	4	4	4	100	100	100	100	100	100	100	100	100	100	100	100
206	01341	3	3	99	2	2	1	1	3	3	2	2	2	5	5	5	5	4	5	3	1	3	5	4	4	4	3	2	5	5	5	4	4	4	4	5	3	100	100	100	100	100	100	100	100	100	100	100	100
207	01342	3	3	99	2	1	1	1	3	3	1	2	2	5	4	4	4	4	2	3	1	1	4	3	4	2	2	1	2	4	4	4	3	3	3	5	3	100	100	100	100	100	100	100	100	100	100	100	100
208	01343	3	3	99	2	1	1	2	22	1	2	1	1	3	3	2	2	3	1	2	2	3	4	3	2	3	3	1	2	4	3	4	1	2	3	5	4	100	100	100	100	100	100	100	100	100	100	100	100
209	01344	3	3	99	2	2	2	6	35	3	7	3	4	5	5	4	5	4	4	3	5	4	5	5	5	4	4	4	5	5	5	5	4	4	5	5	5	100	100	100	100	100	100	100	100	100	100	100	100
210	01345	3	3	5	1	1	2	8	11	11	14	2	2	4	2	2	4	4	2	1	1	2	4	4	4	4	4	4	4	4	4	4	4	4	4	4	4	100	100	100	100	100	100	100	100	100	100	100	100
211	01346	3	3	5	1	1	2	8	7	7	14	2	2	4	4	2	3	4	4	4	2	3	5	5	5	5	5	4	4	5	5	4	4	4	4	4	4	100	100	100	100	100	100	100	100	100	100	100	100
212	01347	3	3	5	1	1	2	10	34	34	12	2	3	4	2	1	4	4	4	1	2	4	4	4	4	4	4	4	4	4	4	2	4	4	4	5	5	100	100	100	100	100	100	100	100	100	100	100	100
213	01348	3	3	5	1	1	2	9	17	17	10	4	4	4	4	3	2	5	4	4	1	4	5	4	4	5	4	4	4	5	5	4	4	4	4	5	5	100	100	100	100	100	100	100	100	100	100	100	100
214	01349	3	3	5	1	1	2	9	34	34	10	2	2	3	1	1	4	4	2	2	2	4	4	4	4	4	4	4	4	4	5	5	4	4	3	5	5	100	100	100	100	100	100	100	100	100	100	100	100
215	01350	3	3	5	1	1	2	9	39	39	21	2	2	4	2	2	4	4	4	2	2	4	5	4	4	4	4	4	4	4	4	4	4	4	4	4	4	100	100	100	100	100	100	100	100	100	100	100	100
216	01351	3	3	99	2	1	2	9	22	22	10	5	2	4	4	4	3	5	2	4	2	5	5	4	4	1	2	2	4	2	5	3	4	5	5	5	4	100	100	100	100	100	100	100	100	100	100	100	100
217	01352	3	3	99	2	2	2	9	24	24	10	3	2	2	2	4	2	4	4	4	2	5	5	4	4	2	2	2	4	2	5	2	4	5	5	5	4	100	100	100	100	100	100	100	100	100	100	100	100
218	01353	3	3	5	1	1	1	2	2	1	1	4	1	3	2	4	4	2	1	2	4	3	5	4	4	4	2	2	1	2	4	2	4	5	4	4	4	100	100	100	100	100	90	80	90	90	90	100	100
219	01354	3	3	99	2	1	1	5	16	2	4	1	1	1	5	5	3	1	1	1	4	3	5	5	5	5	3	5	5	3	3	5	5	5	4	5	3	100	100	100	100	100	80	100	100	100	100	100	100
220	01355	3	3	99	2	1	1	5	10	5	6	1	1	2	4	1	1	5	1	1	1	2	5	5	4	4	2	2	4	4	4	4	3	3	4	5	4	100	100	100	100	100	100	100	100	100	100	100	100
221	01356	3	3	99	2	1	1	5	21	3	6	2	1	2	4	1	2	5	1	1	4	2	5	5	4	4	2	2	4	4	4	5	3	4	4	5	4	100	100	100	100	100	100	100	100	100	100	100	90
222	01357	3	3	99	2	1	1	1	2	2	13	4	1	3	3	3	1	1	1	2	3	3	5	4	4	3	1	3	3	4	3	4	3	3	4	4	3	100	100	100	100	100	100	100	100	100	100	100	100
223	01358	3	3	99	2	1	1	1	7	7	6	3	2	2	3	2	3	2	1	2	3	3	4	4	4	4	2	3	3	4	4	3	3	3	5	5	2	50	50	50	60	50	60	50	40	50	50	50	80
224	01359	3	3	99	2	2	1	1	10	10	6	4	2	4	4	2	4	4	1	2	1	2	4	4	4	4	4	2	4	5	5	5	4	4	4	5	4	100	100	100	100	100	100	100	100	100	100	100	100
225	01360	3	3	99	2	2	1	1	8	8	6	4	4	4	2	2	3	4	1	2	3	4	5	4	4	4	4	4	4	4	4	4	3	4	4	5	4	100	100	100	100	100	100	100	100	100	100	100	100
226	01361	3	3	99	2	1	2	10	14	14	12	1	1	4	2	1	2	4	3	1	1	4	5	5	5	5	5	4	4	5	5	5	2	2	3	4	5	100	100	100	100	100	100	100	100	100	100	100	100
227	01362	3	3	99	2	1	2	10	31	31	12	1	1	4	2	1	1	5	2	1	4	4	5	5	5	5	5	4	5	5	5	5	1	2	2	5	5	100	100	100	100	100	100	100	100	100	100	100	100
228	01363	3	3	99	2	1	2	9	19	19	10	2	2	4	2	1	4	3	4	4	2	3	5	4	5	5	5	2	4	4	5	5	2	4	4	5	4	100	100	100	100	100	100	100	100	100	100	100	100
229	01364	3	3	99	2	1	2	9	34	34	10	5	4	5	2	2	4	5	4	2	2	4	4	5	4	5	5	5	4	5	5	5	4	4	4	5	5	100	100	100	100	100	100	100	100	100	100	100	100
230	01365	3	3	99	2	2	2	9	1	1	10	3	4	4	3	3	3	4	3	2	3	3	5	4	4	4	5	2	4	4	5	5	5	4	3	5	3	100	100	100	100	100	100	100	100	100	100	100	100
231	01366	3	3	99	2	1	2	9	10	10	21	5	5	4	1	2	1	4	3	4	1	4	5	2	4	5	4	2	5	4	5	5	4	4	4	5	5	100	100	100	100	100	100	100	100	100	100	100	100
232	01367	3	3	99	2	1	1	4	30	16	6	2	2	4	4	4	4	2	2	2	2	4	4	4	4	4	2	4	4	2	4	4	4	4	4	4	4	100	100	100	100	100	100	100	100	100	100	100	100
233	01368	3	3	99	2	2	2	6	5	5	8	2	2	4	2	2	3	4	1	1	2	2	5	5	4	5	4	2	4	4	5	5	2	2	4	5	4	100	100	100	100	100	100	100	100	100	100	100	100
234	01369	3	3	99	2	2	2	6	12	12	11	4	4	5	2	1	4	1	2	2	1	2	5	5	4	5	4	4	5	4	5	5	3	3	4	5	4	100	100	100	100	100	100	100	100	100	100	100	100
235	01370	3	3	99	2	2	2	6	19	19	8	4	4	5	1	1	3	4	2	2	1	2	5	5	4	5	4	4	4	4	5	5	3	3	4	4	4	100	100	100	100	100	100	100	100	100	100	100	100
236	01371	3	3	99	2	2	2	6	5	5	8	4	2	4	2	2	2	5	2	2	4	2	4	4	4	4	4	4	4	5	5	5	4	3	4	5	4	100	100	100	100	100	100	100	100	100	100	100	100
237	01372	3	3	99	2	2	2	6	5	5	8	3	2	4	2	2	2	5	1	1	4	2	4	4	4	4	4	4	4	5	5	5	4	4	3	5	4	100	100	100	100	100	100	100	100	100	100	100	100
238	01373	3	3	99	2	2	2	6	2	2	8	2	2	4	4	4	4	4	4	1	4	4	5	4	4	4	4	4	4	4	4	4	4	4	4	4	4	100	100	100	100	100	100	100	100	100	100	100	100
239	01374	3	3	99	2	2	2	6	24	24	8	4	2	4	4	2	4	4	4	2	2	4	4	4	4	4	4	4	4	3	4	4	4	4	4	4	4	100	100	100	100	100	100	100	100	100	100	100	100
240	01375	3	3	99	2	2	2	6	2	2	8	4	4	4	4	3	4	5	4	4	4	4	4	4	4	4	4	4	4	4	4	4	3	3	4	4	4	100	100	100	100	100	100	100	100	100	100	100	100
241	01376	3	3	99	2	2	2	6	2	2	8	4	4	4	2	3	4	5	4	4	4	4	4	5	4	4	4	4	4	4	4	4	3	3	4	4	4	100	100	100	100	100	100	100	100	100	100	100	100
242	01377	3	3	99	2	2	2	6	19	19	8	2	4	3	2	3	4	4	4	3	2	3	4	5	4	5	4	4	4	4	4	4	4	4	4	4	4	100	100	100	100	100	100	100	100	100	100	100	100
243	01378	3	3	99	2	2	2	6	31	31	7	4	4	3	3	2	2	4	4	3	2	2	4	4	4	4	3	2	4	4	4	4	2	2	3	4	4	100	100	100	100	100	100	100	100	100	100	100	100
244	01379	3	3	99	2	2	2	6	32	32	7	4	4	3	3	2	2	4	4	3	2	2	4	4	4	4	3	2	4	4	4	4	2	2	3	4	4	100	100	100	100	100	100	100	100	100	100	100	100
245	01400	4	4	7	1	2	2	6	22	22	8	2	3	4	3	2	3	4	2	2	4	4	4	4	4	4	4	4	4	3	4	4	4	4	4	5	4	100	100	100	100	100	100	100	100	100	100	100	100
246	01401	4	4	8	1	1	1	2	7	2	1	4	1	4	4	4	3	4	1	3	2	2	5	2	4	4	1	4	4	2	4	4	4	4	5	5	3	80	40	100	60	80	70	90	40	80	60	80	100
247	01402	4	4	8	1	1	1	1	7	7	1	2	2	4	4	2	4	1	1	1	2	2	5	4	3	3	1	4	1	1	5	5	3	3	3	5	1	60	40	60	30	50	40	40	30	10	10	10	100
248	01403	4	4	8	1	2	1	1	2	2	1	2	1	2	1	2	2	2	1	1	2	3	4	2	2	2	2	2	2	2	2	2	2	2	3	4	2	60	60	70	60	70	70	70	50	50	60	70	90
249	01404	4	4	8	1	1	1	1	2	2	1	4	2	3	4	5	2	2	3	4	4	4	4	3	4	3	2	3	2	3	4	3	4	4	4	5	3	75	70	70	70	100	75	60	70	80	100	100	80
250	01405	4	4	8	1	1	1	1	1	1	1	4	2	3	4	5	2	1	1	2	3	3	4	2	2	2	1	1	2	3	3	4	4	4	4	3	3	100	100	90	90	90	80	100	90	90	90	80	80
251	01406	4	4	8	1	1	1	1	2	2	1	4	2	4	1	3	3	1	1	1	4	2	5	2	4	4	2	1	4	4	4	3	3	4	4	5	1	100	100	100	100	100	100	100	100	100	100	100	100
252	01407	4	4	8	1	2	2	9	18	18	10	4	4	3	4	2	2	3	4	4	4	4	5	2	4	4	4	3	4	5	5	4	3	3	4	5	4	100	100	100	100	100	100	100	100	100	100	100	100
253	01408	4	4	8	1	1	2	9	30	30	10	2	4	4	3	1	2	4	2	2	2	3	4	2	4	4	4	3	5	5	5	4	4	4	4	5	5	100	100	100	100	100	100	100	100	100	100	100	100
254	01409	4	4	8	1	2	2	9	2	2	10	4	4	4	3	2	1	4	4	4	2	4	4	1	2	4	3	2	3	4	5	4	3	4	4	5	5	100	100	100	100	100	100	100	100	100	100	100	100
255	01410	4	4	8	1	1	2	10	33	33	12	1	2	2	2	1	1	3	1	2	1	1	4	3	4	4	4	4	3	5	5	4	1	1	4	5	4	100	100	100	100	100	100	100	100	100	100	100	100
256	01411	4	4	8	1	2	2	8	37	37	14	4	4	4	4	1	1	4	2	1	1	2	4	2	4	5	4	3	3	5	5	4	4	4	4	5	4	100	100	100	100	100	100	100	100	100	100	100	100
257	01412	4	4	8	1	2	2	7	4	4	13	3	4	4	2	4	2	4	4	4	4	4	5	2	4	5	4	3	2	5	5	4	4	4	5	5	5	100	100	100	100	100	100	100	100	100	100	100	100
258	01413	4	4	8	1	1	2	9	28	28	10	5	4	2	3	1	4	4	4	4	2	4	5	4	4	5	4	4	4	5	5	4	4	4	4	5	4	100	100	100	100	100	100	100	100	100	100	100	100
259	01414	4	4	7	1	2	2	6	3	3	8	3	2	4	2	4	2	3	2	2	2	4	4	4	4	4	4	2	4	4	4	4	4	4	4	4	4	100	100	100	100	100	100	100	100	100	100	100	100
260	01415	4	4	7	1	2	2	6	6	6	8	4	4	1	2	5	1	3	5	4	4	5	5	3	2	5	3	3	4	4	4	4	4	5	5	5	4	100	100	100	100	100	100	100	100	100	100	100	100
261	01416	4	4	7	1	2	1	1	1	1	1	4	4	4	2	4	2	2	1	1	3	4	4	2	2	4	2	3	4	4	4	4	3	3	4	3	2	100	100	100	100	100	100	100	100	100	100	100	100
262	01417	4	4	7	1	1	1	1	1	1	1	4	4	4	2	4	2	2	1	1	3	4	4	2	2	4	2	3	5	5	5	3	3	3	4	3	2	100	100	100	100	100	100	100	100	100	100	100	100
263	01418	4	4	7	1	1	1	1	3	3	1	4	1	3	2	4	1	1	2	3	4	2	4	3	2	2	1	2	3	4	4	2	4	3	4	5	1	80	100	90	100	90	100	100	100	90	90	90	90
264	01419	4	4	7	1	1	1	2	4	3	1	1	2	4	4	2	2	2	2	2	2	2	5	4	4	4	5	3	5	3	5	5	4	4	4	4	4	100	100	100	100	100	100	100	100	100	100	100	100
265	01420	4	4	7	1	2	1	1	1	1	1	5	3	4	4	4	4	4	2	4	4	4	4	2	4	4	2	2	4	4	2	2	4	4	4	2	2	70	50	60	50	100	50	40	50	60	80	90	100
266	01421	4	4	7	1	1	1	1	2	2	1	1	2	2	3	1	3	2	2	2	1	2	5	3	3	3	3	2	4	4	4	4	3	3	4	4	3	100	100	100	100	100	80	100	100	100	100	100	100
267	01422	4	4	7	1	1	1	1	2	2	1	4	2	3	2	4	3	2	2	2	4	3	3	2	3	3	4	2	4	3	5	3	3	2	2	5	3	100	100	100	100	100	100	100	100	100	100	100	100
268	01423	4	4	7	1	2	1	1	2	2	1	3	4	4	4	4	2	2	1	2	2	2	5	2	4	4	3	2	4	3	5	4	4	4	4	5	4	100	100	100	100	100	100	100	100	100	100	100	100
269	01424	4	4	7	1	1	2	8	10	10	14	4	2	4	4	1	3	1	4	4	2	2	4	4	4	5	4	2	4	3	5	4	4	4	4	5	4	100	100	100	100	100	100	100	100	100	100	100	100
270	01425	4	4	7	1	2	2	7	1	1	13	3	2	4	3	2	2	4	4	1	4	4	5	4	3	4	4	5	5	4	5	4	4	4	4	5	5	100	100	100	100	100	100	100	100	100	100	100	100
271	01426	4	4	7	1	1	2	9	1	1	10	3	2	4	3	3	1	2	4	3	3	3	4	4	4	4	4	4	5	5	5	3	3	3	4	3	3	100	100	100	100	100	100	100	100	100	100	100	100
272	01427	4	4	7	1	1	2	10	13	13	12	2	2	3	2	2	4	4	4	2	1	3	4	4	4	4	5	4	4	2	5	5	4	4	4	5	5	100	100	100	100	100	100	100	100	100	100	100	100
273	01428	4	4	7	1	2	2	6	12	12	8	2	4	4	2	2	4	4	2	2	1	4	5	4	4	5	4	4	4	4	5	4	4	4	4	5	4	100	100	100	100	100	100	100	100	100	100	100	100
274	01429	4	4	8	1	2	2	6	32	32	8	3	4	4	2	2	3	4	3	2	2	3	4	4	4	4	3	4	4	4	4	4	4	4	4	5	5	100	100	100	100	100	100	100	100	100	100	100	100
275	01430	4	4	99	2	1	1	3	3	1	1	2	1	2	2	4	3	2	3	2	3	3	4	2	3	2	2	3	4	4	4	2	4	3	4	4	3	100	100	100	100	100	100	100	100	90	100	100	100
276	01431	4	4	99	2	1	1	1	2	2	1	1	1	2	2	4	2	1	1	1	1	1	4	1	1	1	3	1	1	1	1	1	2	3	4	4	2	90	95	90	80	80	80	90	100	90	90	80	80
277	01432	4	4	99	2	2	1	3	4	2	1	2	1	4	4	4	3	2	4	2	4	4	4	4	4	2	2	2	4	4	4	4	4	4	4	4	4	20	100	90	100	100	50	50	100	100	50	50	100
278	01433	4	4	99	2	1	1	4	19	3	6	4	1	4	2	2	1	1	1	1	5	2	4	2	2	2	2	2	2	4	2	2	4	4	5	5	2	100	100	100	100	100	100	100	100	100	100	100	100
279	01434	4	4	99	2	1	1	4	14	1	4	2	1	4	5	5	1	2	1	1	2	2	4	1	2	2	2	1	1	2	2	2	2	2	4	5	1	90	100	100	100	100	100	100	100	100	100	100	100
280	01435	4	4	99	2	1	1	1	2	2	1	2	1	2	4	4	4	4	2	2	4	3	4	1	2	2	1	1	4	4	4	4	4	4	2	4	2	90	100	80	100	100	80	80	80	100	90	80	80
281	01436	4	4	99	2	1	1	4	14	2	4	5	1	4	4	4	2	3	2	4	2	3	5	2	3	4	2	2	3	4	4	3	4	4	4	5	4	90	100	90	100	100	90	100	100	90	100	100	90
282	01437	4	4	99	2	2	1	1	2	2	1	4	1	2	1	4	1	2	2	1	2	4	4	2	2	2	1	1	1	4	2	1	2	2	2	5	3	95	95	97	100	90	80	100	100	100	90	90	90
283	01438	4	4	99	2	1	1	1	7	7	1	4	1	1	2	4	1	2	1	1	2	4	4	1	2	2	1	1	4	2	1	2	2	2	2	5	3	95	95	100	90	80	100	100	100	100	90	90	90
284	01439	4	4	99	2	1	1	2	8	1	4	1	1	2	2	4	2	2	3	4	2	2	4	2	2	2	4	2	2	2	4	2	2	4	4	5	3	100	100	100	100	100	100	100	100	100	100	100	100
285	01440	4	4	99	2	1	1	1	3	3	1	5	4	4	4	3	3	2	2	4	4	5	3	2	2	2	2	2	2	4	4	3	4	4	4	5	4	100	100	100	85	100	100	100	100	100	100	100	100
286	01441	4	4	99	2	2	1	1	2	2	1	4	3	3	1	2	1	1	1	1	2	3	4	1	2	2	3	1	3	4	4	3	3	4	4	4	4	100	100	100	100	100	100	100	100	100	100	100	100
287	01442	4	4	99	2	2	1	1	2	2	1	2	1	2	2	2	1	1	1	1	1	2	4	1	2	2	1	1	1	3	3	2	1	2	3	4	3	100	100	100	100	100	100	100	100	100	100	100	100
288	01443	4	4	99	2	2	1	1	10	10	1	2	2	4	2	3	2	4	3	3	1	2	4	2	3	4	4	2	2	4	4	3	4	4	4	5	5	100	100	90	90	80	100	100	100	100	100	80	80
289	01444	4	4	99	2	2	1	1	3	3	1	3	2	2	2	4	4	2	2	2	3	2	4	2	2	2	2	2	1	2	2	2	2	2	3	4	4	100	100	100	100	100	100	100	100	100	100	100	100
290	01445	4	4	99	2	1	1	1	1	1	1	2	1	2	2	4	2	4	4	2	4	3	3	4	3	3	2	2	2	4	4	4	4	4	4	5	4	80	100	90	90	80	100	100	90	100	100	100	90
291	01446	4	4	99	2	2	1	1	1	1	1	1	1	2	2	4	2	2	2	2	4	4	4	4	4	4	3	2	2	3	4	4	4	4	4	4	4	100	100	100	100	100	100	100	100	100	100	100	100
292	01447	4	4	99	2	1	1	1	1	1	1	2	1	4	2	4	3	4	4	2	4	4	4	3	3	3	2	2	2	4	4	2	4	4	3	5	4	100	100	90	100	100	100	100	100	100	100	100	100
293	01448	4	4	99	2	2	2	6	8	8	7	1	1	2	2	3	2	2	2	4	1	2	4	2	3	2	4	1	2	2	2	4	4	3	2	5	4	100	100	80	60	95	100	90	90	100	95	100	90
294	01449	4	4	99	2	2	2	6	5	5	8	1	2	2	2	3	2	2	2	4	1	2	4	2	3	2	4	1	2	2	2	4	4	4	2	5	4	100	100	80	50	100	90	100	100	90	100	100	100
295	01450	4	4	99	2	2	2	6	24	24	8	4	2	4	3	2	2	2	4	3	1	3	4	4	3	3	3	2	3	4	4	3	3	3	4	5	4	100	100	100	100	100	100	100	100	100	100	100	100
296	01451	4	4	99	2	2	2	6	9	9	8	5	2	1	3	5	1	4	1	1	4	4	4	2	2	3	4	1	1	3	3	3	4	5	5	5	3	100	100	100	100	100	100	100	100	100	100	100	100
297	01452	4	4	99	2	2	2	6	5	5	8	2	2	3	2	4	2	2	2	2	4	4	4	3	4	4	2	1	2	4	3	4	4	4	4	5	3	100	100	100	100	100	80	100	100	100	100	100	100
298	01453	4	4	99	2	2	2	6	5	5	8	2	1	3	3	4	3	4	2	3	4	4	4	2	2	3	2	1	2	4	4	3	4	4	4	5	3	100	100	100	80	100	100	100	100	100	100	90	90
299	01454	4	4	99	2	2	2	6	12	12	8	1	1	4	2	4	4	4	2	2	4	4	4	1	2	2	2	1	2	4	4	3	4	4	5	5	5	100	100	100	80	90	100	100	100	100	100	80	90
300	01455	4	4	99	2	2	2	6	9	9	8	1	1	3	2	2	4	4	5	2	4	4	4	2	3	3	2	3	2	4	4	4	3	3	4	5	4	100	100	100	100	100	90	100	100	100	100	90	90
301	01456	4	4	99	2	2	2	6	9	9	8	5	2	4	2	4	3	4	4	3	4	4	4	2	3	4	2	4	2	4	4	4	4	4	4	5	4	100	100	100	100	100	100	100	100	100	100	80	90
302	01457	4	4	99	2	1	2	8	1	1	14	4	2	5	4	3	4	1	4	2	2	3	3	3	4	5	4	4	2	4	4	4	3	3	3	5	4	100	100	90	90	95	95	100	100	95	100	90	100
303	01458	4	4	99	2	1	2	8	1	1	14	3	2	5	4	4	5	1	2	2	1	3	3	3	3	5	5	5	5	3	3	3	3	3	3	3	5	80	90	80	80	70	80	90	95	95	90	90	95
304	01459	4	4	99	2	2	2	7	22	22	20	4	2	4	2	1	4	4	4	2	1	4	4	2	4	2	3	1	1	4	2	2	2	2	4	5	4	80	100	100	100	100	100	100	100	100	100	100	100
305	01460	4	4	99	2	1	2	7	5	5	20	2	1	3	2	4	2	4	1	1	4	2	4	1	2	3	2	2	2	4	4	2	4	4	2	2	4	100	100	100	100	100	100	100	100	100	100	80	80
306	01461	4	4	99	2	1	2	10	25	25	10	4	2	4	2	2	1	3	4	2	1	2	4	2	2	2	2	3	3	4	4	4	4	4	4	5	4	80	100	100	100	100	100	100	100	100	100	100	100
307	01462	4	4	99	2	1	2	10	13	13	12	4	1	2	2	1	1	3	2	2	2	2	4	2	3	2	2	2	2	4	3	4	3	3	3	5	5	100	100	100	100	100	100	100	100	100	100	100	100
308	01463	4	4	99	2	1	2	9	2	2	10	4	2	4	2	4	4	4	4	2	4	4	4	4	4	5	3	4	3	4	4	5	3	3	4	4	4	100	100	100	80	90	100	100	100	100	100	100	100
309	01464	4	4	99	2	1	2	9	30	30	10	1	1	3	4	1	3	4	4	2	1	4	4	4	4	4	3	4	3	4	4	4	4	4	4	5	5	100	100	100	80	100	100	100	100	100	100	100	100
310	01465	4	4	99	2	1	2	9	28	28	10	2	1	4	3	1	3	4	4	2	1	4	4	4	3	4	2	3	4	4	4	4	4	4	4	5	4	100	100	100	100	100	100	100	100	100	100	90	90
311	01466	4	4	99	2	1	2	9	19	19	10	2	1	3	4	4	3	2	2	2	2	4	4	3	4	3	2	4	3	4	4	4	3	4	2	5	4	100	100	100	100	100	100	100	100	100	100	100	100
312	01467	4	4	99	2	1	2	9	33	33	10	1	2	4	2	1	3	4	3	1	1	2	4	4	4	4	3	3	5	4	4	4	4	4	4	5	4	100	100	100	100	100	100	100	100	100	100	100	95
313	01468	4	4	99	2	1	2	9	33	33	10	4	1	4	4	1	2	4	2	2	1	2	4	3	4	4	4	2	3	4	4	3	3	3	4	5	5	100	100	100	100	100	100	100	100	100	100	100	100
314	01469	4	4	99	2	2	2	6	2	2	8	4	2	2	5	5	4	4	4	2	5	4	5	2	4	4	2	2	2	4	4	4	4	4	4	5	4	100	100	100	100	100	100	100	100	100	100	100	100
315	01470	4	4	8	1	2	2	6	18	18	8	4	2	4	3	2	1	3	3	2	4	4	5	3	2	2	1	1	3	4	3	1	4	4	4	5	4	90	100	100	100	90	100	100	100	100	100	100	100
316	01471	4	4	8	1	1	2	6	5	1	7	4	2	1	5	5	1	2	1	3	3	4	4	1	1	2	2	1	2	4	4	3	4	4	4	5	4	80	85	70	20	35	30	50	20	50	60	70	80
317	01472	4	4	8	1	1	1	1	1	1	1	4	1	4	3	5	4	2	2	4	4	5	5	4	2	2	3	4	4	4	4	4	5	4	5	4	3	95	100	100	100	100	100	100	100	100	100	100	100
318	01473	4	4	8	1	2	2	6	11	2	8	4	1	4	2	1	1	4	1	2	1	1	4	1	1	2	1	1	4	4	4	1	4	4	4	5	4	100	100	100	100	100	100	100	100	100	100	100	100
319	01474	4	4	8	1	2	2	6	23	23	8	4	1	4	2	1	1	2	3	1	4	3	3	2	1	1	3	1	3	4	4	1	2	2	3	5	4	100	100	100	100	100	100	100	100	100	100	100	100
[truncated: 19 more columns]

## Sheet: Code_Main Data
Sl	qid	date	Division	District	Upazila	Types_HF	Age_respondent	Gender_respondent	category_respondent	type_respondent	duration_govt_hospital	duration_current_position	educatonal_qualification	optimum_work_load_SC	enough_staff_SC	clearity_job_responsibility_SC	sufficient_training_SC	matcing_job_experience_SC	layout_work_efficiency_SC	adequacy_medical_equipment_SC	safety_workpplace_SC	stress_workplace_SC	deprivation_current_job_SC	proper_work_recognition_SC	relation_coworkers_SC	adequately_clean&odor_free_SC	compatible_color&lighting_SC	well_ventilation_SC	aesthetic_view_SC	adequate_washroom_SC	noise&sound_free_SC	uninterrupted_electricity_SC	uninterrupted_water_supply_SC	dump_free_SC	proper_evaluation_opinions_SC	authority_evaluate_work_SC	adequate_monitoring_support_SC	received_salary_regularly_SC	sufficient_MSR_SC	justifiabe_volume_SD	sufficient_staff_SD	clarification_job_responsibilities_SD	training_SD	compatibility_existing_rank_SD	layout_SD	funtional_medical_equipment_SD	provider's_safety_SD	stress_free_SD	having_no_burnout_SD
Serial number	Questionnaire id	Date	101. Division	102. District	103. Upazila	104. Type of health care facilities	201. Age of the respondent	202. Gender	203. Category of the respondent	204. Type of the respondent	205. Duration of work in the government hospital	206. Job duration in the current position	207. Highest educational qualification	301. The volume of work assigned to me is justifiable	302. My workplace has enough staff to provide quality care	303. My job roles and responsibilities are clearly defined to perform my assigned duties without interruptions and distractions	304. I have received required training to perform my assigned duties	305. My current rank is matched with duration of job experience	306. The layout of my working place does not hamper my work efficiency	307. There is adequacy of functional medical equipment to perform my assigned duties efficiently	308. There are proper safety measures in my work place	309. I do not often feel stress in my workplace.	310. I do not have major deprivations (e.g. promotion missed, undue failed in post-graduation education, etc.) in my current job.	311. I get proper recognition of my work.	312. I have good relationship with my co-workers.	313. My work place is adequately clean and odor free.	314. Color and lighting condition is compatible to my work.	315. My workplace is well ventilated.	316. My workplace is designed with proper aesthetic views.	317. Washrooms are adequate and usable.	318. My workplace is noise and sound free.	319. My workplace has uninterrupted power supply.	310. My workplace has uninterrupted water supply.	321. My workplace is damp free.	322. I find that my opinions are respected at workplace.	323. The manager supports and values of my work.	324. I find adequate mentoring and support to assist in my duties.	325. I receive monthly salary in due time.	326. My workplace has consistent availability of medicines and Medical and Surgical Requisites (MSR) to perform my duties.	402.1 Justifiable volume/ load of work	402.2 Sufficient Staff	402.3 Proper clarification of job responsibilities and specification of task	402.4 Training for developing professional skills	402.5 Compatibility of the existing rank with the duration of experience	402.6 Workplace design/ layout	402.7 Functional medical equipment	402.8 Provider’s safety	402.9 Stress-free workplace	402.10 Having no burnout/deprivation
1,2,3….			1. Dhaka	1. Kishoreganj	1. Itna	1. Upazila Health Complex	in year	1. Male	1. Doctor	1. MO/ Asst. surgeon	in year	in year	1. MBBS	1. Strongly Disagree	1. Strongly Disagree	1. Strongly Disagree	1. Strongly Disagree	1. Strongly Disagree	1. Strongly Disagree	1. Strongly Disagree	1. Strongly Disagree	1. Strongly Disagree	1. Strongly Disagree	1. Strongly Disagree	1. Strongly Disagree	1. Strongly Disagree	1. Strongly Disagree	1. Strongly Disagree	1. Strongly Disagree	1. Strongly Disagree	1. Strongly Disagree	1. Strongly Disagree	1. Strongly Disagree	1. Strongly Disagree	1. Strongly Disagree	1. Strongly Disagree	1. Strongly Disagree	1. Strongly Disagree	1. Strongly Disagree	Please weight in a scale of 100	Please weight in a scale of 100	Please weight in a scale of 100	Please weight in a scale of 100	Please weight in a scale of 100	Please weight in a scale of 100	Please weight in a scale of 100	Please weight in a scale of 100	Please weight in a scale of 100	Please weight in a scale of 100
			2. Chattogram	2. Cumilla	2. Pakundia	2. District Hospital		2. Female	2. Other Clinical Staff	2. RMO			2. Post graduate diploma	2. Disagree	2. Disagree	2. Disagree	2. Disagree	2. Disagree	2. Disagree	2. Disagree	2. Disagree	2. Disagree	2. Disagree	2. Disagree	2. Disagree	2. Disagree	2. Disagree	2. Disagree	2. Disagree	2. Disagree	2. Disagree	2. Disagree	2. Disagree	2. Disagree	2. Disagree	2. Disagree	2. Disagree	2. Disagree	2. Disagree
			3. Rajshahi	3. Joypurhat	3. Chandina					3. EMO			3. MCPS	3. Neutral	3. Neutral	3. Neutral	3. Neutral	3. Neutral	3. Neutral	3. Neutral	3. Neutral	3. Neutral	3. Neutral	3. Neutral	3. Neutral	3. Neutral	3. Neutral	3. Neutral	3. Neutral	3. Neutral	3. Neutral	3. Neutral	3. Neutral	3. Neutral	3. Neutral	3. Neutral	3. Neutral	3. Neutral	3. Neutral
			4. Khulna	4. Kushtia	4. Daudkandi					4. Jr. Consultant			4. FCPS	4. Agree	4. Agree	4. Agree	4. Agree	4. Agree	4. Agree	4. Agree	4. Agree	4. Agree	4. Agree	4. Agree	4. Agree	4. Agree	4. Agree	4. Agree	4. Agree	4. Agree	4. Agree	4. Agree	4. Agree	4. Agree	4. Agree	4. Agree	4. Agree	4. Agree	4. Agree
					5. Kalai					5. Sr. Consultant			5. FRCP	5. Strongly Agree	5. Strongly Agree	5. Strongly Agree	5. Strongly Agree	5. Strongly Agree	5. Strongly Agree	5. Strongly Agree	5. Strongly Agree	5. Strongly Agree	5. Strongly Agree	5. Strongly Agree	5. Strongly Agree	5. Strongly Agree	5. Strongly Agree	5. Strongly Agree	5. Strongly Agree	5. Strongly Agree	5. Strongly Agree	5. Strongly Agree	5. Strongly Agree	5. Strongly Agree	5. Strongly Agree	5. Strongly Agree	5. Strongly Agree	5. Strongly Agree	5. Strongly Agree
					6. Panchbibi					6. Nurse			6. MD/MS
					7. Khoksha					7. Midwife			7. BSc in Nursing
					8. Bheramara					8. SACMO			8. Diploma in Nursing
					99. Not Applicable					9. Medical Technologist			9. BSc in Medical Technology
										10. Pharmacist			10. Diploma in Medical Technology
													11. MPH
													12. Diploma in pharmacy
													13. Diploma in midwifery
													14. MATS
													15. DMF
													16. Honours/BA
													17. Masters
													18. Bachelor of Homeopathic Medicine and Surgery
													19. BSc in pharmacy
													20. BSc midwifery
													21. HSC
													22. Bachelor of Dental Surgery
[truncated: 21 more columns]
